# Supplementary material for: The Association of Genetic Variants Within the Type XII Collagen and Tenascin C Genes with Knee Joint Laxity Measurements
Source: Genes (Basel). 2025 Jan 27;16(2):164. doi: 10.3390/genes16020164 (PMC11855217; doi:10.3390/genes16020164)
Supplement: Supplementary file 1 [file genes-16-00164-s001.zip]

Archive with 1 entries (1 files):
- genes-3377052-supplementary.pdf
